# Supplementary material for: A Novel Albumin-Related Nutrition Biomarker Predicts Breast Cancer Prognosis in Neoadjuvant Chemotherapy: A Two-Center Cohort Study
Source: Nutrients. 2023 Oct 8;15(19):4292. doi: 10.3390/nu15194292 (PMC10574703; doi:10.3390/nu15194292)
Supplement: Supplementary file 1 [file nutrients-15-04292-s001.zip]

Archive with 1 entries (1 files):
- nutrients-2617816-supplementary.pdf
